# Supplementary material for: Salicylic Acid Enhances Heat Stress Resistance of Pleurotus ostreatus (Jacq.) P. Kumm through Metabolic Rearrangement
Source: Antioxidants (Basel). 2022 May 13;11(5):968. doi: 10.3390/antiox11050968 (PMC9137821; doi:10.3390/antiox11050968)
Supplement: Supplementary file 1 [file antioxidants-11-00968-s001.zip]

Archive with 1 entries (1 files):
- antioxidants-1710904-supplementary.pdf
